# Supplementary material for: Spatial distribution and characteristics of martial arts halls in China
Source: Front Public Health. 2025 Dec 1;13:1695782. doi: 10.3389/fpubh.2025.1695782 (PMC12702916; doi:10.3389/fpubh.2025.1695782)
Supplement: Supplementary file 1 [file Table_1.xlsx]

## Sheet: Sheet1
Prov	Y_WSG_number	consumer spending	Disposable income	Policy number	baidu index	education
Shandong	592	2240	37560	17	966.2	1460
Guangdong	586	32169	47065	11	1375.8	1978
Henan	573	19019	28222	15	841.4	1167
Jiangsu	312	32848	49862	16	942	1582
Hebei	306	20890	30867	6	783.2	926
Hunan	253	24083	34036	8	586.2	813
Zhejiang	251	38971	60302	12	868.4	1097
Liaoning	211	2604	36089	7	580.2	776
Anhui	199	22542	32745	5	623.6	810
Hubei	189	24828	32914	16	628.8	895
Fujian	185	30042	43118	13	600	588
Sichuan	185	22302	30679	6	721.8	1110
Shaanxi	173	19848	30116	10	557.2	727
Jiangxi	151	21708	32419	8	515.6	538
Shanxi	134	17537	29178	6	512	606
Guangxi	118	18343	27981	13	530.6	542
Heilongjiang	102	20412	28346	2	464	471
Inner Mongolia	89	22298	35921	10	399.4	449
Yunnan Province	87	18951	26937	3	477	548
Beijing	85	42683	77415	7	780.8	919
Jilin	85	17898	27975	1	439.8	403
Chongqing	85	25371	35666	6	483.8	494
Guizhou	83	17939	25508	8	408.2	422
Shanghai	63	46045	79610	25	644.6	842
Tianjin	58	31324	48976	5	440.2	374
Gansu	46	19489	23278	0	373.4	363
Ningxia	35	19136	29559	1	239.4	125
Xinjiang	35	17927	27068	0	365	427
Hainan	16	21500	30957	7	307.8	140
Qinghai	5	17261	27000	6	193.4	88
Tibet	0	15886	26675	0	127	40
