# Supplementary material for: Spatial distribution and characteristics of martial arts halls in China
Source: Front Public Health. 2025 Dec 1;13:1695782. doi: 10.3389/fpubh.2025.1695782 (PMC12702916; doi:10.3389/fpubh.2025.1695782)
Supplement: Supplementary file 2 [file Table_2.xlsx]

## Sheet: (math.) disequilibrium curve
PROV	num	Yi	Yi cumulatively	Uniformly distributed	Evenly distributed accumulation	molecule	denominator of a fraction	S
Shandong Province	592	11.1867	11.1867	3.22581	3.22581	623.753	1500	0.415835
Guangdong Province	586	11.0733	22.26	3.22581	6.45161
Henan Province	573	10.8277	33.0877	3.22581	9.67742
Jiangsu Province	312	5.89569	38.9834	3.22581	12.9032
Hebei Province	306	5.78231	44.7657	3.22581	16.129
Hunan Province	253	4.7808	49.5465	3.22581	19.3548
Zhejiang Province	251	4.74301	54.2895	3.22581	22.5806
Liaoning Province	211	3.98715	58.2766	3.22581	25.8065
Anhui Province	199	3.76039	62.037	3.22581	29.0323
Hubei Province	189	3.57143	65.6085	3.22581	32.2581
Fujian Province	185	3.49584	69.1043	3.22581	35.4839
Sichuan Province	185	3.49584	72.6002	3.22581	38.7097
Shaanxi Province	173	3.26909	75.8692	3.22581	41.9355
Jiangxi Province	151	2.85336	78.7226	3.22581	45.1613
Shanxi Province	134	2.53212	81.2547	3.22581	48.3871
Guangxi Zhuang Autonomous Region	118	2.22978	83.4845	3.22581	51.6129
Heilongjiang Province	102	1.92744	85.4119	3.22581	54.8387
Inner Mongolia Autonomous Region	89	1.68178	87.0937	3.22581	58.0645
Yunnan Province	87	1.64399	88.7377	3.22581	61.2903
Beijing Municipality	85	1.6062	90.3439	3.22581	64.5161
Jilin Province	85	1.6062	91.9501	3.22581	67.7419
Chongqing Municipality	85	1.6062	93.5563	3.22581	70.9677
Guizhou Province	83	1.56841	95.1247	3.22581	74.1935
Shanghai Municipality	63	1.19048	96.3152	3.22581	77.4194
Tianjin Municipality	58	1.09599	97.4112	3.22581	80.6452
Gansu Province	46	0.869237	98.2804	3.22581	83.871
Ningxia Hui Autonomous Region	35	0.661376	98.9418	3.22581	87.0968
Xinjiang Uyghur Autonomous Region	35	0.661376	99.6032	3.22581	90.3226
Hainan Province	16	0.302343	99.9055	3.22581	93.5484
Qinghai Province	5	0.0944822	100	3.22581	96.7742
			2223.75
总计	5292
