# Supplementary material for: Spatial distribution and characteristics of martial arts halls in China
Source: Front Public Health. 2025 Dec 1;13:1695782. doi: 10.3389/fpubh.2025.1695782 (PMC12702916; doi:10.3389/fpubh.2025.1695782)
Supplement: Supplementary file 3 [file Table_3.xlsx]

## Sheet: Sheet1
prov	Y_WSG_number	consumer spending	Disposable income	Policy number	baidu index	education
山东	592	2240	37560	17	966.2	1460
广东	586	32169	47065	11	1375.8	1978
河南	573	19019	28222	15	841.4	1167
江苏	312	32848	49862	16	942	1582
河北	306	20890	30867	6	783.2	926
湖南	253	24083	34036	8	586.2	813
浙江	251	38971	60302	12	868.4	1097
辽宁	211	2604	36089	7	580.2	776
安徽	199	22542	32745	5	623.6	810
湖北	189	24828	32914	16	628.8	895
福建	185	30042	43118	13	600	588
四川	185	22302	30679	6	721.8	1110
陕西	173	19848	30116	10	557.2	727
江西	151	21708	32419	8	515.6	538
山西	134	17537	29178	6	512	606
广西	118	18343	27981	13	530.6	542
黑龙江	102	20412	28346	2	464	471
内蒙古	89	22298	35921	10	399.4	449
云南	87	18951	26937	3	477	548
北京	85	42683	77415	7	780.8	919
吉林	85	17898	27975	1	439.8	403
重庆	85	25371	35666	6	483.8	494
贵州	83	17939	25508	8	408.2	422
上海	63	46045	79610	25	644.6	842
天津	58	31324	48976	5	440.2	374
甘肃	46	19489	23278	0	373.4	363
宁夏	35	19136	29559	1	239.4	125
新疆	35	17927	27068	0	365	427
海南	16	21500	30957	7	307.8	140
青海	5	17261	27000	6	193.4	88
西藏	0	15886	26675	0	127	40
